# Supplementary material for: Cytosol Peroxiredoxin and Cell Surface Catalase Differentially Respond to H2O2 Stress in Aspergillus nidulans
Source: Antioxidants (Basel). 2023 Jun 23;12(7):1333. doi: 10.3390/antiox12071333 (PMC10376852; doi:10.3390/antiox12071333)
Supplement: Supplementary file 1 [file antioxidants-12-01333-s001.zip]

Archive with 2 entries (2 files):
- Supplementary figure_Final version.pdf
- Supplementary table_Final version.pdf
